# Supplementary material for: Clinical and Virological Characteristics of Chronic Hepatitis B Patients with Coexistence of HBsAg and Anti-HBs
Source: PLoS One. 2016 Jan 11;11(1):e0146980. doi: 10.1371/journal.pone.0146980 (PMC4709170; doi:10.1371/journal.pone.0146980)
Supplement: S1 Table — (XLSX) [file pone.0146980.s001.xlsx]

## Sheet: Rsearch Group
NO.	Gender	Age	HBsAg	Anti-HBs	HBeAg	ALT	HBV DNA
D10	Male	56	24.73	47.46	114.71	46.1	382000
D11	Male	78	9.66	657.23	0.56	217.9	134000
D12	Female	61	>250	58.7	0.4	19.2	100
D13	Male	18	42726	352.51	1292.16	17.7	71900000
D14	Male	67	49.72	32.68	0.43	8.9	100
D15	Male	51	1.42	93.96	3	131.3	30300
D16	Male	60	3.35	22.94	0.5	15.8	100
D17	Male	70	1.67	183.88	0.52	8.5	100
D18	Male	57	0.68	141.53	49.31	305	1190
D19	Male	80	230.78	209.07	2.97	33.7	30800
D2	Male	46	0.12	25.35	0.22	56.3	100
D20	Male	42	39.57	61.32	0.67	24.6	1210
D21	Male	57	74.87	84.06	0.56	20.2	100
D22	Female	59	143.53	22.06	0.39	12.2	100
D23	Male	47	103.7	58.9	0.53	11.4	100
D24	Male	61	>250	37.25	0.45	12.6	1380
D25	Male	73	0.93	89.9	0.29	17.8	100
D26	Female	26	0.21	49.23	0.46	19.6	100
D27	Male	48	189.22	131.96	5.68	224.9	8420
D28	Female	70	1.51	28.16	0.59	8.5	100
D29	Female	66	117.36	31.86	15.53	31.7	43500
D3	Female	70	14.43	40.86	0.22	18	100
D31	Male	47	90.61	66.1	6.23	89.4	100
D32	Female	76	102.76	32.1	0.3	33.4	413000
D33	Female	65	38.89	22.06	432.74	230.7	66900000
D34	Female	30	1896	206.97	0.2	158.6	55600
D35	Male	62	1.9	45.23	0.39	48.5	100
D36	Male	57	11.71	56.68	987.62	79.8	9210
D37	Male	30	>250	41.62	0.65	40.9	100
D38	Female	40	>250	21.33	139.84	47.9	248000
D39	Female	68	0.11	24.76	0.41	20.7	100
D4	Female	45	>250	108.74	0.2	47.6	100
D40	Female	80	217.08	25.11	0.45	19	100
D41	Male	71	58.03	30.88	2.23	27.2	284000
D42	Male	65	80.69	51.69	0.46	74.3	100
D43	Female	23	12974.9	104.73	697.68	48.01	621000
D44	Male	55	37.83	119.08	786.49	63.6	32600
D45	Male	44	>250	104.3	0.54	424.2	79000
D46	Male	57	>250	39.44	0.4	12.4	1810
D47	Female	30	>250	74.19	1096.63	86.7	47000000
D48	Female	47	96.1	82.09	0.41	48.2	5650
D49	Male	62	6.38	33.14	0.42	17.3	3810
D5	Male	61	6.41	71.88	0.21	18.6	805200
D50	Female	47	230.85	26.65	702.03	7.8	61900
D51	Female	52	2.86	24.51	0.52	20.5	100
D52	Male	58	9.95	28.73	0.39	10.4	100
D53	Male	63	19.94	26.19	0.46	31.2	4840
D54	Male	53	1.09	21.12	0.55	23.6	100
D55	Male	41	>250	24.34	58.51	43.4	382000
D56	Male	82	31.33	27.19	0.55	41.9	100
D6	Female	22	>250	125.95	273.45	82.9	10400000
D7	Male	56	>250	26.18	57.31	41.9	802000
D8	Female	76	4.76	20.44	0.39	47.1	23000
D9	Female	73	13.15	42.8	0.27	20.6	100
K1	Male	57	>250	19.1	155.01	67.1	83600
K10	Female	78	13.7	12.43	0.17	22.8	100
K11	Female	74	>250	11.77	1.49	22.8	5869
K12	Male	57	1.1	17.96	0.24	72.5	100
K14	Female	66	>250	10.93	4.32	36	230000
K15	Female	39	11.97	19.36	155.87	17	2430
K16	Male	21	223.93	17.41	0.52	7.4	100
K17	Male	65	131.48	13.65	0.64	27	100
K18	Male	56	0.3	19.03	0.4	18.1	100
K19	Female	80	0.06	10.68	0.36	11.8	100
K2	Male	54	7.18	11.07	0.21	35.9	100
K20	Male	61	164.49	10.48	1.23	43.2	3010
K21	Male	61	0.08	15.33	0.43	15.9	100
K22	Female	68	0.77	13.62	0.39	14.8	100
K23	Female	69	>250	10.73	21.21	14.1	8730
K24	Male	71	23.15	13.38	0.48	23.6	100
K25	Male	63	>250	50.91	0.59	27.8	100
K26	Male	31	>250	12.5	2.84	322.8	29200
K27	Male	71	0.6	12.6	0.52	11.7	100
K28	Male	27	12.16	19.32	499.22	16.1	63400
K29	Male	24	>250	11.42	0.43	12.5	304000
K3	Female	57	>250	12.91	0.19	69.8	100
K30	Male	84	1.27	11.62	0.58	9.6	100
K31	Male	64	66.47	14.15	0.14	30.6	26400
K32	Female	62	46.4	13.08	0.57	14.2	1030
K33	Female	23	600.29	17.43	176.12	17.4	100
K34	Male	77	2.83	15.91	0.42	7.1	100
K35	Male	46	3.1	14.7	0.43	13.1	100
K36	Female	69	5.71	10.78	0.61	9.9	100
K37	Female	49	129.25	14.34	0.49	11.4	100
K38	Male	59	0.47	12.44	0.56	11.6	100
K39	Male	71	5.99	11.98	0.55	21.8	100
K4	Male	59	0.47	11.25	0.19	95.4	100
K40	Male	68	>250	24.34	58.51	43.4	100
K5	Male	46	6.96	10.82	0.54	22.5	16000
K6	Female	64	694	14.39	0.24	32.3	2820
K7	Female	64	24.34	13.84	0.21	22.6	100
K8	Male	53	>250	11.56	3	41.5	7770000
K9	Male	57	94.19	12.82	0.21	77.3	8680000
KS-13	Female	75	14.09	14.86	0.26	21.4	100

## Sheet: Control Group
NO.	Gender	Age	HBsAg	Anti-HBs	HBeAg	ALT	HBV DNA
12	Male	38	224.1	0	0.22	17.9	161000
21	Male	32	233.15	0	0.35	38.9	1030
22	Female	78	>250	0.47	0.4	26.2	5510000
40	Female	29	134.21	0	0.51	24.6	2180
43	Female	40	>250	0	0.12	40.3	100
44	Female	43	>250	0	0.35	19.5	1890000
A1	Female	50	115.72	1.52	0.53	29	2110
A10	Male	64	>250	0	0.63	26.5	1500
A11	Male	68	>250	0.86	0.58	31.1	2850
A12	Male	35	>250	0	0.31	242.4	25300
A13	Male	62	>250	0	0.37	24.6	1070
A14	Female	60	>250	0	0.38	15.8	1130
A15	Female	72	199.15	0	0.36	19.4	100
A16	Female	67	>250	0	0.47	472.3	100
A17	Male	56	2.05	2.96	0.61	15.9	100
A2	Male	45	198.23	4.59	0.44	993.1	5540
A24	Male	62	73.9	0	0.39	72.9	2710
A25	Male	54	25.84	0.16	0.39	1001.1	100
A26	Female	55	>250	0	0.79	53.1	45600
A27	Male	59	>250	0.57	0.88	48.2	86600
A28	Male	61	11.14	0.72	0.44	196.5	100
A29	Male	73	28.46	0.56	0.64	69	100
A3	Female	51	>250	1.1	0.43	582.3	105000
A32	Male	58	95.56	0	0.44	385.5	1030
A33	Male	63	27.41	6	0.49	85.9	14000
A34	Male	56	>250	0	7.36	54.2	10100
A35	Female	55	>250	0	0.79	53.1	45600
A36	Male	46	>250	0	0.48	161.8	8570
A38	Male	59	>250	0	0.38	21.5	1790
A39	Male	57	>250	0	0.72	51.1	69800
A4	Female	60	43.14	0	0.26	16.5	1210
A40	Female	65	>250	0	0.4	22.9	132000
A41	Male	53	>250	1.87	0.65	131	1650
A42	Female	28	>250	0	0.57	658.8	110000
A43	Male	79	244.22	1.3	0.39	134.6	1040
A44	Male	66	81.64	0	0.35	23.3	1010
A45	Female	68	198.2	0	0.53	3136.4	4430
A46	Female	83	>250	3.26	0.37	604	10300
A47	Female	68	>250	0	0.3	74.8	10400
A5	Female	46	107.67	0.9	0.4	45.4	17700
A6	Male	38	>250	0	0.33	348.8	78700
Ae18	Female	56	>250	0	0.34	46.2	100
Ae19	Male	65	35.95	0.11	0.39	9.1	100
Ae20	Female	62	133.65	0	0.46	154.8	100
Ae21	Male	61	154.95	0.42	0.45	14.9	100
Ae22	Male	54	57.81	0.06	0.32	14.3	100
Ae23	Female	62	115.85	0	0.34	22.6	100
Ae30	Female	64	>250	6.23	0.45	98.1	5660
Ae31	Male	63	>250	0	0.67	30.1	2800
Ae37	Male	67	>250	0	0.36	20.5	1510
Ae7	Male	48	>250	0	0.4	77.5	21600
Ae8	Male	55	>250	0	0.42	23.4	8110
Ae9	Male	45	>250	0	0.87	38.9	590000
e01	Male	45	>250	0	983.92	998.2	13400000
e05	Female	70	>250	0	1055.11	12.1	8770000
e08	Male	35	>250	0	442.1	126.7	112000
e09	Male	42	245.98	0	0.56	41.5	384000
e10	Male	57	>250	0.23	38.33	86.9	3880000
e11	Female	42	>250	0.77	741.68	52.7	19800000
e12	Male	72	>250	0.24	297.73	434.3	577000
e13	Male	43	188.21	1.35	8	28.8	3170
e14	Male	71	>250	0.29	0.76	46.9	38200
e15	Male	36	159.3	0	22.17	87.6	142000
e16	Male	49	174.77	0.49	2.54	46.9	5010
e17	Male	58	231.49	3.22	754.88	43.6	21400
e18	Male	67	107.45	2.51	214.79	38.4	2120
e19	Male	56	>250	2.46	67.91	70.2	100
e2	Male	79	>250	0	653.12	41.4	4420000
e20	Male	44	>250	2.46	0.88	35.2	1550
e21	Male	61	79.47	3.02	313	72.6	2320
e22	Male	51	>250	0	243.12	58.6	2110
e23	Male	46	233.21	0.05	8.09	36.9	15800
e24	Female	71	>250	0	661.75	30.7	47900000
e25	Female	65	221.41	0	215.27	16.07	2210
e26	Male	58	>250	0.28	293.76	47.7	107000
e27	Female	56	>250	0	32.43	21.4	3100000
e28	Male	57	3.3	1.49	1.08	44.2	100
e29	Male	48	>250	0.33	8.23	47	259000
e3	Male	44	>250	0	1444.1	1416.4	4120000
e30	Male	51	240.01	0	26.11	48.3	366000
e31	Male	62	>250	0	16.7	36	672000
e32	Male	54	>250	0.07	560.71	30.5	344000
e33	Female	69	>250	0	26.78	53.7	121000
e34	Male	39	>250	0.44	5.57	513	56400000
e35	Male	38	>250	0.82	57.36	498.2	59600
e36	Female	82	0.15	0	1597.97	11.5	2830
e37	Male	40	>250	0	9.04	278.3	1690
e4	Female	48	>250	0.46	344.21	24.6	3370000
e6	Female	56	223.1	0	14.63	210.6	6410
e7	Female	41	>250	0	18.22	36.4	29800
K46	Male	61	>250	0	0.43	532.4	5280
K47	Female	20	>250	0	0.21	11.2	100
K48	Female	42	90.61	0	0.69	10.7	101000
K49	Male	45	>250	0	11.89	288	10500000
